# Supplementary material for: Genome-Wide Identification of NBS-LRR Family in Three Nicotiana Genomes and Their Expression During Disease Resistance
Source: Genes (Basel). 2025 May 30;16(6):680. doi: 10.3390/genes16060680 (PMC12192410; doi:10.3390/genes16060680)
Supplement: Supplementary file 1 [file genes-16-00680-s001.zip]

Archive with 1 entries (1 files):
- genes-3629506-supplementary.xlsx
