# Supplementary material for: Genome-Wide Identification of NBS-LRR Family in Three Nicotiana Genomes and Their Expression During Disease Resistance
Source: Genes (Basel). 2025 May 30;16(6):680. doi: 10.3390/genes16060680 (PMC12192410; doi:10.3390/genes16060680)
Supplement: Supplementary file 1 [file genes-16-00680-s001.zip › genes-3629506-supplementary.xlsx]

## Sheet: Table S1
Table S1. Genes and domains of NBS-LRR genes families in three Nicotiana species
N. tabacum		N. sylvestris		N. tomentosiformis
gene	domain	gene	domain	gene	domain
Ntab15g002810	CC-NBS	Nsyl04g004710	CC-NBS	Ntom09g000790	CC-NBS
Ntab18g015960	CC-NBS	Nsyl04g004780	CC-NBS	Ntom09g000530	CC-NBS
Ntab09g014170	CC-NBS	Nsyl04g004810	CC-NBS	Ntom09g000820	CC-NBS
Ntab09g014140	CC-NBS	Nsyl04g004790	CC-NBS	Ntom01g033090	CC-NBS
Ntab12g016960	CC-NBS	Nsyl04g004830	CC-NBS	Ntom01g033120	CC-NBS
Ntab12g016900	CC-NBS	Nsyl04g021120	CC-NBS	Ntom01g033110	CC-NBS
Ntab16g016800	CC-NBS	Nsyl02g011550	CC-NBS	Ntom04g006780	CC-NBS
Ntab12g016870	CC-NBS	Nsyl10g002790	CC-NBS	Ntom11g010710	CC-NBS
Ntab16g016720	CC-NBS	Nsyl12g017680	CC-NBS	Ntom12g021550	CC-NBS
Ntab16g016750	CC-NBS	Nsyl02g017370	CC-NBS	Ntom12g021490	CC-NBS
Ntab16g016740	CC-NBS	Nsyl09g002610	CC-NBS	Ntom10g012410	CC-NBS
Ntab08g027470	CC-NBS	Nsyl09g000760	CC-NBS	Ntom10g009090	CC-NBS
Ntab21g012270	CC-NBS	Nsyl09g002590	CC-NBS	Ntom10g009070	CC-NBS
Ntab19g033150	CC-NBS	Nsyl09g004330	CC-NBS	Ntom10g009080	CC-NBS
Ntab09g005050	CC-NBS	Nsyl09g000850	CC-NBS	Ntom10g012390	CC-NBS
Ntab18g004840	CC-NBS	Nsyl04g007810	CC-NBS	Ntom10g012420	CC-NBS
Ntab18g005060	CC-NBS	Nsyl04g007820	CC-NBS	Ntom10g012370	CC-NBS
Ntab09g004740	CC-NBS	Nsyl04g007850	CC-NBS	Ntom07g013080	CC-NBS
Ntab18g005140	CC-NBS	Nsyl04g005120	CC-NBS	Ntom09g017410	CC-NBS
Ntab16g017020	CC-NBS	Nsyl01g000560	CC-NBS	Ntom04g004790	CC-NBS
Ntab02g010630	CC-NBS	Nsyl04g007800	CC-NBS	Ntom09g000590	CC-NBS
Ntab07g012960	CC-NBS	Nsyl04g005160	CC-NBS	Ntom04g007350	CC-NBS
Ntab20g001390	CC-NBS	Nsyl09g025130	CC-NBS	Ntom04g004810	CC-NBS
Ntab24g001830	CC-NBS	Nsyl10g024380	CC-NBS	Ntom04g004760	CC-NBS
Ntab20g001410	CC-NBS	Nsyl10g024360	CC-NBS	Ntom04g007380	CC-NBS
Ntab14g016960	CC-NBS	Nsyl11g005600	CC-NBS	Ntom04g007290	CC-NBS
Ntab16g019470	CC-NBS	Nsyl11g005590	CC-NBS	Ntom04g007310	CC-NBS
Ntab12g019660	CC-NBS	Nsyl11g005520	CC-NBS	Ntom11g005100	CC-NBS
Ntab17g003440	CC-NBS	Nsyl11g005260	CC-NBS	Ntom11g005430	CC-NBS
Ntab17g003430	CC-NBS	Nsyl10g026070	CC-NBS	Ntom01g000100	CC-NBS
Ntab07g000780	CC-NBS	Nsyl10g025920	CC-NBS	Ntom04g007560	CC-NBS
Ntab07g000750	CC-NBS	Nsyl04g008270	CC-NBS	Ntom04g007640	CC-NBS
Ntab14g000610	CC-NBS	Nsyl04g008280	CC-NBS	Ntom04g007680	CC-NBS
Ntab09g012080	CC-NBS	Nsyl04g008020	CC-NBS	Ntom06g004240	CC-NBS
Ntab07g001440	CC-NBS	Nsyl06g004290	CC-NBS	Ntom10g013960	CC-NBS
Ntab12g017190	CC-NBS	Nsyl08g013730	CC-NBS	Ntom11g015920	CC-NBS
Ntab12g019640	CC-NBS	Nsyl02g035980	CC-NBS	Ntom11g014890	CC-NBS
Ntab12g019680	CC-NBS	Nsyl04g007410	CC-NBS	Ntom10g006450	CC-NBS
Ntab16g016970	CC-NBS	Nsyl04g007360	CC-NBS	Ntom10g011710	CC-NBS
Ntab12g017160	CC-NBS	Nsyl04g007350	CC-NBS	Ntom04g005890	CC-NBS
Ntab12g017230	CC-NBS	Nsyl09g003110	CC-NBS	Ntom02g039910	CC-NBS
Ntab16g016990	CC-NBS	Nsyl09g003090	CC-NBS	Ntom05g004610	CC-NBS
Ntab16g017010	CC-NBS	Nsyl10g023890	CC-NBS	Ntom05g004430	CC-NBS
Ntab12g017250	CC-NBS	Nsyl10g023690	CC-NBS	Ntom01g032920	CC-NBS
Ntab16g017410	CC-NBS	Nsyl02g007730	CC-NBS	Ntom02g040410	CC-NBS
Ntab24g001820	CC-NBS	Nsyl05g019360	CC-NBS	Ntom02g039920	CC-NBS
Ntab20g001930	CC-NBS	Nsyl11g011540	CC-NBS	Ntom02g040370	CC-NBS
Ntab20g001750	CC-NBS	Nsyl10g024420	CC-NBS	Ntom02g039970	CC-NBS
Ntab20g007510	CC-NBS	Nsyl10g020600	CC-NBS	Ntom02g040380	CC-NBS
Ntab24g007500	CC-NBS	Nsyl10g020620	CC-NBS	Ntom02g039510	CC-NBS
Ntab20g021890	CC-NBS	Nsyl10g020690	CC-NBS	Ntom02g039490	CC-NBS
Ntab15g020480	CC-NBS	Nsyl10g020860	CC-NBS	Ntom02g039890	CC-NBS
Ntab15g020520	CC-NBS	Nsyl10g020680	CC-NBS	Ntom11g020670	CC-NBS
Ntab20g021880	CC-NBS	Nsyl10g020900	CC-NBS	Ntom04g004300	CC-NBS
Ntab15g020450	CC-NBS	Nsyl10g002440	CC-NBS	Ntom04g004370	CC-NBS
Ntab15g020490	CC-NBS	Nsyl10g002460	CC-NBS	Ntom04g004380	CC-NBS
Ntab20g021900	CC-NBS	Nsyl10g002780	CC-NBS	Ntom04g004400	CC-NBS
Ntab20g021870	CC-NBS	Nsyl10g002480	CC-NBS	Ntom02g014970	CC-NBS
Ntab20g021590	CC-NBS	Nsyl02g035370	CC-NBS	Ntom02g014930	CC-NBS
Ntab15g020470	CC-NBS	Nsyl02g035260	CC-NBS	Ntom05g021240	CC-NBS
Ntab20g004470	CC-NBS	Nsyl02g035360	CC-NBS	Ntom01g022700	CC-NBS
Ntab24g005100	CC-NBS	Nsyl02g035290	CC-NBS	Ntom02g010090	CC-NBS
Ntab24g005130	CC-NBS	Nsyl02g035340	CC-NBS	Ntom01g033470	CC-NBS
Ntab24g005120	CC-NBS	Nsyl02g035270	CC-NBS	Ntom12g021510	CC-NBS
Ntab20g004710	CC-NBS	Nsyl02g036040	CC-NBS	Ntom10g009230	CC-NBS
Ntab20g004660	CC-NBS	Nsyl02g035320	CC-NBS	Ntom04g014810	CC-NBS-LRR
Ntab24g005140	CC-NBS	Nsyl02g035940	CC-NBS	Ntom09g000810	CC-NBS-LRR
Ntab20g001360	CC-NBS	Nsyl02g035380	CC-NBS	Ntom10g009220	CC-NBS-LRR
Ntab24g001800	CC-NBS	Nsyl02g035970	CC-NBS	Ntom11g005420	CC-NBS-LRR
Ntab20g021910	CC-NBS	Nsyl02g036000	CC-NBS	Ntom09g017470	CC-NBS-LRR
Ntab20g004500	CC-NBS	Nsyl02g035960	CC-NBS	Ntom02g037830	CC-NBS-LRR
Ntab22g033390	CC-NBS	Nsyl02g012780	CC-NBS	Ntom11g012850	CC-NBS-LRR
Ntab19g002390	CC-NBS	Nsyl02g012790	CC-NBS	Ntom09g000830	CC-NBS-LRR
Ntab19g002360	CC-NBS	Nsyl02g035300	CC-NBS	Ntom10g012400	CC-NBS-LRR
Ntab22g033410	CC-NBS	Nsyl05g004400	CC-NBS	Ntom04g007320	CC-NBS-LRR
Ntab09g010150	CC-NBS	Nsyl01g001030	CC-NBS	Ntom04g000330	CC-NBS-LRR
Ntab18g010730	CC-NBS	Nsyl01g001020	CC-NBS	Ntom10g012380	CC-NBS-LRR
Ntab16g017450	CC-NBS	Nsyl01g001090	CC-NBS	Ntom10g006350	CC-NBS-LRR
Ntab12g017690	CC-NBS	Nsyl01g000690	CC-NBS	Ntom02g039900	CC-NBS-LRR
Ntab16g017460	CC-NBS	Nsyl01g001000	CC-NBS	Ntom12g020700	CC-NBS-LRR
Ntab12g017710	CC-NBS	Nsyl01g000990	CC-NBS	Ntom07g007890	CC-NBS-LRR
Ntab07g001190	CC-NBS	Nsyl01g000710	CC-NBS	Ntom01g000410	CC-NBS-LRR
Ntab14g000560	CC-NBS	Nsyl05g024680	CC-NBS-LRR	Ntom05g021220	CC-NBS-LRR
Ntab07g000910	CC-NBS	Nsyl05g024660	CC-NBS-LRR	Ntom05g021230	CC-NBS-LRR
Ntab07g001200	CC-NBS	Nsyl05g024650	CC-NBS-LRR	Ntom05g021250	CC-NBS-LRR
Ntab07g001420	CC-NBS	Nsyl02g011590	CC-NBS-LRR	Ntom09g004260	CC-NBS-LRR
Ntab14g000810	CC-NBS	Nsyl06g006850	CC-NBS-LRR	Ntom09g004270	CC-NBS-LRR
Ntab14g000580	CC-NBS	Nsyl07g023610	CC-NBS-LRR	Ntom09g004280	CC-NBS-LRR
Ntab14g000760	CC-NBS	Nsyl07g023590	CC-NBS-LRR	Ntom06g028350	CC-NBS-LRR
Ntab07g000930	CC-NBS	Nsyl10g003420	CC-NBS-LRR	Ntom04g001100	CC-NBS-LRR
Ntab14g000540	CC-NBS	Nsyl04g005950	CC-NBS-LRR	Ntom04g001090	CC-NBS-LRR
Ntab09g019630	CC-NBS	Nsyl11g023340	CC-NBS-LRR	Ntom12g021970	CC-NBS-LRR
Ntab16g018720	CC-NBS	Nsyl12g019270	CC-NBS-LRR	Ntom01g022840	CC-NBS-LRR
Ntab03g024410	CC-NBS	Nsyl12g019310	CC-NBS-LRR	Ntom07g018230	CC-NBS-LRR
Ntab17g025080	CC-NBS	Nsyl01g005020	CC-NBS-LRR	Ntom02g005950	CC-NBS-LRR
Ntab17g025120	CC-NBS	Nsyl01g005510	CC-NBS-LRR	Ntom02g005970	CC-NBS-LRR
Ntab16g003990	CC-NBS	Nsyl01g005030	CC-NBS-LRR	Ntom02g005980	CC-NBS-LRR
Ntab12g005570	CC-NBS	Nsyl07g021390	CC-NBS-LRR	Ntom02g006020	CC-NBS-LRR
Ntab23g004210	CC-NBS	Nsyl04g001080	CC-NBS-LRR	Ntom01g034770	CC-NBS-LRR
Ntab16g019800	CC-NBS	Nsyl09g015020	CC-NBS-LRR	Ntom01g032060	CC-NBS-LRR
Ntab16g019720	CC-NBS	Nsyl09g001030	CC-NBS-LRR	Ntom01g033520	CC-NBS-LRR
Ntab23g004190	CC-NBS	Nsyl09g002600	CC-NBS-LRR	Ntom01g034800	CC-NBS-LRR
Ntab16g019710	CC-NBS	Nsyl09g004190	CC-NBS-LRR	Ntom02g002690	CC-NBS-LRR
Ntab16g019880	CC-NBS	Nsyl09g000410	CC-NBS-LRR	Ntom01g033510	CC-NBS-LRR
Ntab16g019810	CC-NBS	Nsyl11g005710	CC-NBS-LRR	Ntom01g034720	CC-NBS-LRR
Ntab23g004180	CC-NBS	Nsyl09g002630	CC-NBS-LRR	Ntom01g035220	CC-NBS-LRR
Ntab19g012700	CC-NBS	Nsyl09g000680	CC-NBS-LRR	Ntom01g035240	CC-NBS-LRR
Ntab05g017350	CC-NBS	Nsyl09g000740	CC-NBS-LRR	Ntom01g035210	CC-NBS-LRR
Ntab17g030710	CC-NBS	Nsyl09g002620	CC-NBS-LRR	Ntom01g035070	CC-NBS-LRR
Ntab03g018900	CC-NBS	Nsyl09g002640	CC-NBS-LRR	Ntom01g035020	CC-NBS-LRR
Ntab22g033790	CC-NBS	Nsyl09g000730	CC-NBS-LRR	Ntom01g035090	CC-NBS-LRR
Ntab19g000610	CC-NBS	Nsyl09g000770	CC-NBS-LRR	Ntom06g006640	CC-NBS-LRR
Ntab22g032210	CC-NBS	Nsyl09g000750	CC-NBS-LRR	Ntom09g000410	NBS
Ntab19g003390	CC-NBS	Nsyl09g000840	CC-NBS-LRR	Ntom09g000420	NBS
Ntab22g035450	CC-NBS	Nsyl09g000510	CC-NBS-LRR	Ntom09g000430	NBS
Ntab12g018520	CC-NBS	Nsyl04g007780	CC-NBS-LRR	Ntom10g012240	NBS
Ntab13g004270	CC-NBS	Nsyl04g007840	CC-NBS-LRR	Ntom10g012220	NBS
Ntab11g022030	CC-NBS	Nsyl01g000530	CC-NBS-LRR	Ntom06g023150	NBS
Ntab19g002580	CC-NBS	Nsyl01g000660	CC-NBS-LRR	Ntom06g023010	NBS
Ntab17g001720	CC-NBS	Nsyl01g001120	CC-NBS-LRR	Ntom06g023020	NBS
Ntab17g001850	CC-NBS	Nsyl07g015590	CC-NBS-LRR	Ntom10g012230	NBS
Ntab03g001340	CC-NBS	Nsyl09g025210	CC-NBS-LRR	Ntom10g012250	NBS
Ntab03g000750	CC-NBS	Nsyl04g008010	CC-NBS-LRR	Ntom10g012210	NBS
Ntab03g000770	CC-NBS	Nsyl10g017300	CC-NBS-LRR	Ntom09g000570	NBS
Ntab03g001360	CC-NBS	Nsyl10g017220	CC-NBS-LRR	Ntom09g000550	NBS
Ntab03g023210	CC-NBS	Nsyl10g024370	CC-NBS-LRR	Ntom11g021720	NBS
Ntab03g023200	CC-NBS	Nsyl10g023880	CC-NBS-LRR	Ntom03g007530	NBS
Ntab03g000790	CC-NBS	Nsyl10g002430	CC-NBS-LRR	Ntom12g022690	NBS
Ntab17g001670	CC-NBS	Nsyl10g002470	CC-NBS-LRR	Ntom12g022670	NBS
Ntab03g000780	CC-NBS	Nsyl01g001050	CC-NBS-LRR	Ntom10g009910	NBS
Ntab03g001390	CC-NBS	Nsyl09g003240	NBS	Ntom10g009900	NBS
Ntab03g001320	CC-NBS	Nsyl06g025320	NBS	Ntom10g009960	NBS
Ntab03g000720	CC-NBS	Nsyl01g019220	NBS	Ntom05g006570	NBS
Ntab03g001300	CC-NBS	Nsyl08g004870	NBS	Ntom12g004620	NBS
Ntab03g000810	CC-NBS	Nsyl02g026530	NBS	Ntom10g009930	NBS
Ntab17g001640	CC-NBS	Nsyl02g022870	NBS	Ntom02g014650	NBS
Ntab03g001280	CC-NBS	Nsyl04g023100	NBS	Ntom04g006820	NBS
Ntab03g001370	CC-NBS	Nsyl12g010970	NBS	Ntom03g003270	NBS
Ntab17g001630	CC-NBS	Nsyl12g001660	NBS	Ntom03g003240	NBS
Ntab17g001660	CC-NBS	Nsyl12g001640	NBS	Ntom10g009240	NBS
Ntab17g001710	CC-NBS	Nsyl12g002610	NBS	Ntom10g009050	NBS
Ntab00g003650	CC-NBS	Nsyl12g001730	NBS	Ntom04g004730	NBS
Ntab00g003030	CC-NBS	Nsyl12g001670	NBS	Ntom04g007270	NBS
Ntab13g020470	CC-NBS	Nsyl12g001700	NBS	Ntom04g007570	NBS
Ntab11g002620	CC-NBS	Nsyl05g023020	NBS	Ntom04g007670	NBS
Ntab03g028130	CC-NBS	Nsyl07g015340	NBS	Ntom12g003250	NBS
Ntab22g021990	CC-NBS	Nsyl08g025910	NBS	Ntom11g004950	NBS
Ntab24g004980	CC-NBS	Nsyl01g008270	NBS	Ntom07g024280	NBS
Ntab20g021580	CC-NBS	Nsyl03g016430	NBS	Ntom04g005370	NBS
Ntab03g028090	CC-NBS	Nsyl10g006220	NBS	Ntom01g003030	NBS
Ntab16g016830	CC-NBS-LRR	Nsyl10g016150	NBS	Ntom10g014100	NBS
Ntab10g012060	CC-NBS-LRR	Nsyl11g015220	NBS	Ntom01g025630	NBS
Ntab14g017010	CC-NBS-LRR	Nsyl08g026680	NBS	Ntom06g001220	NBS
Ntab18g005130	CC-NBS-LRR	Nsyl08g013350	NBS	Ntom06g001190	NBS
Ntab09g005040	CC-NBS-LRR	Nsyl09g025140	NBS	Ntom06g001170	NBS
Ntab24g001790	CC-NBS-LRR	Nsyl09g025200	NBS	Ntom06g001180	NBS
Ntab07g000890	CC-NBS-LRR	Nsyl01g004930	NBS	Ntom11g015910	NBS
Ntab12g017220	CC-NBS-LRR	Nsyl01g004920	NBS	Ntom11g014900	NBS
Ntab16g016980	CC-NBS-LRR	Nsyl09g025220	NBS	Ntom06g002270	NBS
Ntab16g017040	CC-NBS-LRR	Nsyl09g025120	NBS	Ntom06g001350	NBS
Ntab12g017280	CC-NBS-LRR	Nsyl09g019630	NBS	Ntom06g001260	NBS
Ntab24g001810	CC-NBS-LRR	Nsyl04g007210	NBS	Ntom06g001270	NBS
Ntab16g019430	CC-NBS-LRR	Nsyl10g026170	NBS	Ntom05g016780	NBS
Ntab20g007680	CC-NBS-LRR	Nsyl01g002140	NBS	Ntom03g007450	NBS
Ntab24g007600	CC-NBS-LRR	Nsyl12g011280	NBS	Ntom02g037860	NBS
Ntab20g007770	CC-NBS-LRR	Nsyl12g021320	NBS	Ntom08g024220	NBS
Ntab20g001400	CC-NBS-LRR	Nsyl04g001070	NBS	Ntom08g024200	NBS
Ntab20g001760	CC-NBS-LRR	Nsyl04g007930	NBS	Ntom08g024210	NBS
Ntab00g003900	CC-NBS-LRR	Nsyl10g024410	NBS	Ntom12g003190	NBS
Ntab07g001380	CC-NBS-LRR	Nsyl04g005070	NBS	Ntom12g003240	NBS
Ntab12g010130	CC-NBS-LRR	Nsyl04g005100	NBS	Ntom12g003210	NBS
Ntab20g020980	CC-NBS-LRR	Nsyl04g001410	NBS	Ntom12g003230	NBS
Ntab15g019710	CC-NBS-LRR	Nsyl04g006350	NBS	Ntom12g004180	NBS
Ntab18g021580	CC-NBS-LRR	Nsyl04g006190	NBS	Ntom10g011930	NBS
Ntab03g024370	CC-NBS-LRR	Nsyl11g005570	NBS	Ntom10g008840	NBS
Ntab23g001080	CC-NBS-LRR	Nsyl11g005450	NBS	Ntom05g004600	NBS
Ntab16g023290	CC-NBS-LRR	Nsyl11g005540	NBS	Ntom05g004440	NBS
Ntab22g001450	CC-NBS-LRR	Nsyl01g013970	NBS	Ntom05g004360	NBS
Ntab22g021930	CC-NBS-LRR	Nsyl01g014040	NBS	Ntom05g004370	NBS
Ntab19g012540	CC-NBS-LRR	Nsyl09g024860	NBS	Ntom05g004450	NBS
Ntab07g004290	CC-NBS-LRR	Nsyl11g005440	NBS	Ntom05g004460	NBS
Ntab07g004740	CC-NBS-LRR	Nsyl09g015680	NBS	Ntom05g004350	NBS
Ntab14g004070	CC-NBS-LRR	Nsyl10g026060	NBS	Ntom02g039960	NBS
Ntab14g004050	CC-NBS-LRR	Nsyl12g007200	NBS	Ntom09g001550	NBS
Ntab07g004300	CC-NBS-LRR	Nsyl04g007980	NBS	Ntom04g019550	NBS
Ntab14g004060	CC-NBS-LRR	Nsyl06g001040	NBS	Ntom09g004150	NBS
Ntab15g020880	CC-NBS-LRR	Nsyl06g001080	NBS	Ntom09g004140	NBS
Ntab02g005440	CC-NBS-LRR	Nsyl06g001060	NBS	Ntom09g017420	NBS
Ntab10g006590	CC-NBS-LRR	Nsyl06g001020	NBS	Ntom09g017460	NBS
Ntab05g018840	CC-NBS-LRR	Nsyl06g001090	NBS	Ntom09g017480	NBS
Ntab24g015450	CC-NBS-LRR	Nsyl06g001110	NBS	Ntom09g017380	NBS
Ntab24g015430	CC-NBS-LRR	Nsyl06g000990	NBS	Ntom01g000520	NBS
Ntab05g018870	CC-NBS-LRR	Nsyl06g001100	NBS	Ntom09g003330	NBS
Ntab24g015440	CC-NBS-LRR	Nsyl06g000980	NBS	Ntom01g016510	NBS
Ntab24g015380	CC-NBS-LRR	Nsyl06g001150	NBS	Ntom12g006680	NBS
Ntab22g035510	CC-NBS-LRR	Nsyl06g001700	NBS	Ntom11g005300	NBS
Ntab22g035530	CC-NBS-LRR	Nsyl06g001220	NBS	Ntom05g022750	NBS
Ntab22g035610	CC-NBS-LRR	Nsyl06g002240	NBS	Ntom12g011490	NBS
Ntab19g000640	CC-NBS-LRR	Nsyl06g001620	NBS	Ntom02g028400	NBS
Ntab22g033810	CC-NBS-LRR	Nsyl06g001160	NBS	Ntom04g021540	NBS
Ntab22g032350	CC-NBS-LRR	Nsyl05g018750	NBS	Ntom12g001810	NBS
Ntab22g033800	CC-NBS-LRR	Nsyl06g001210	NBS	Ntom12g001800	NBS
Ntab19g001980	CC-NBS-LRR	Nsyl12g003000	NBS	Ntom12g001790	NBS
Ntab22g035550	CC-NBS-LRR	Nsyl12g003860	NBS	Ntom06g004980	NBS
Ntab22g035560	CC-NBS-LRR	Nsyl12g003020	NBS	Ntom05g020040	NBS
Ntab22g033760	CC-NBS-LRR	Nsyl12g003010	NBS	Ntom02g007800	NBS
Ntab22g033780	CC-NBS-LRR	Nsyl04g001400	NBS	Ntom05g023040	NBS
Ntab22g035570	CC-NBS-LRR	Nsyl08g027860	NBS	Ntom05g023000	NBS
Ntab22g035760	CC-NBS-LRR	Nsyl08g027820	NBS	Ntom12g016490	NBS
Ntab22g035460	CC-NBS-LRR	Nsyl08g027850	NBS	Ntom05g022550	NBS
Ntab22g033770	CC-NBS-LRR	Nsyl08g027810	NBS	Ntom03g007060	NBS
Ntab18g005280	CC-NBS-LRR	Nsyl08g027840	NBS	Ntom01g006300	NBS
Ntab19g001990	CC-NBS-LRR	Nsyl08g027830	NBS	Ntom09g004820	NBS
Ntab24g018720	CC-NBS-LRR	Nsyl07g025380	NBS	Ntom09g004790	NBS
Ntab19g000330	CC-NBS-LRR	Nsyl06g015890	NBS	Ntom12g021500	NBS
Ntab03g001260	CC-NBS-LRR	Nsyl12g017480	NBS	Ntom02g033110	NBS
Ntab23g000340	CC-NBS-LRR	Nsyl11g019570	NBS	Ntom02g018550	NBS
Ntab21g010020	CC-NBS-LRR	Nsyl11g003410	NBS	Ntom07g012840	NBS
Ntab08g025010	CC-NBS-LRR	Nsyl10g022150	NBS	Ntom10g005230	NBS
Ntab19g032730	CC-NBS-LRR	Nsyl06g025350	NBS	Ntom01g023130	NBS
Ntab13g020460	CC-NBS-LRR	Nsyl03g009690	NBS	Ntom07g004660	NBS
Ntab11g002600	CC-NBS-LRR	Nsyl11g002000	NBS	Ntom10g010580	NBS
Ntab13g020480	CC-NBS-LRR	Nsyl04g007860	NBS	Ntom11g003440	NBS
Ntab11g002630	CC-NBS-LRR	Nsyl04g007880	NBS	Ntom03g020210	NBS
Ntab05g002770	NBS	Nsyl10g001320	NBS	Ntom06g015510	NBS
Ntab15g002860	NBS	Nsyl10g001330	NBS	Ntom11g017560	NBS
Ntab15g002880	NBS	Nsyl11g024630	NBS	Ntom02g004520	NBS
Ntab05g002760	NBS	Nsyl03g023040	NBS	Ntom07g021960	NBS
Ntab15g002800	NBS	Nsyl09g014110	NBS	Ntom06g000870	NBS
Ntab05g003590	NBS	Nsyl05g026100	NBS	Ntom10g014280	NBS
Ntab15g003800	NBS	Nsyl01g000740	NBS	Ntom08g023040	NBS
Ntab05g002740	NBS	Nsyl02g011970	NBS	Ntom09g007110	NBS
Ntab15g002870	NBS	Nsyl05g001540	NBS	Ntom12g018270	NBS
Ntab15g002850	NBS	Nsyl05g001430	NBS	Ntom11g013840	NBS
Ntab15g002890	NBS	Nsyl05g001220	NBS	Ntom11g013790	NBS
Ntab01g000520	NBS	Nsyl05g001320	NBS	Ntom03g014270	NBS
Ntab23g024350	NBS	Nsyl05g001400	NBS	Ntom06g010650	NBS
Ntab01g000490	NBS	Nsyl05g001420	NBS	Ntom09g000600	NBS
Ntab23g024360	NBS	Nsyl05g001530	NBS	Ntom02g039530	NBS
Ntab01g000510	NBS	Nsyl02g036030	NBS	Ntom02g011760	TIR-NBS
Ntab01g000500	NBS	Nsyl02g035280	NBS	Ntom05g023260	TIR-NBS
Ntab23g024380	NBS	Nsyl05g023030	NBS	Ntom05g023120	TIR-NBS
Ntab01g000530	NBS	Nsyl06g001180	NBS	Ntom05g022480	TIR-NBS
Ntab23g024390	NBS	Nsyl04g000210	NBS	Ntom12g020860	TIR-NBS
Ntab17g003420	NBS	Nsyl03g003210	NBS	Ntom06g000210	TIR-NBS
Ntab16g022960	NBS	Nsyl03g003200	NBS	Ntom01g006490	TIR-NBS
Ntab15g002900	NBS	Nsyl10g017260	NBS	Ntom05g022710	TIR-NBS-LRR
Ntab05g002750	NBS	Nsyl05g006780	NBS	Ntom05g022500	TIR-NBS-LRR
Ntab04g022400	NBS	Nsyl12g004370	NBS	Ntom05g022510	TIR-NBS-LRR
Ntab13g016070	NBS	Nsyl12g004390	NBS	Ntom12g004300	TIR-NBS-LRR
Ntab11g008240	NBS	Nsyl12g004380	NBS	Ntom05g023030	TIR-NBS-LRR
Ntab21g014890	NBS	Nsyl10g021620	NBS	Ntom05g022580	TIR-NBS-LRR
Ntab08g030530	NBS	Nsyl10g021660	NBS	Ntom05g023130	TIR-NBS-LRR
Ntab08g029980	NBS	Nsyl10g022230	NBS	Ntom05g023060	TIR-NBS-LRR
Ntab08g022930	NBS	Nsyl10g022210	NBS	Ntom05g023070	TIR-NBS-LRR
Ntab21g014040	NBS	Nsyl02g028410	NBS	Ntom05g023250	TIR-NBS-LRR
Ntab08g029460	NBS	Nsyl02g010460	NBS	Ntom05g022490	TIR-NBS-LRR
Ntab08g030100	NBS	Nsyl10g002800	NBS	Ntom10g008180	TIR-NBS-LRR
Ntab21g014820	NBS	Nsyl09g003290	NBS	Ntom10g008170	TIR-NBS-LRR
Ntab08g022920	NBS	Nsyl09g003300	NBS	Ntom12g020870	TIR-NBS-LRR
Ntab08g030550	NBS	Nsyl05g004440	NBS	Ntom12g020850	TIR-NBS-LRR
Ntab08g029990	NBS	Nsyl05g004350	NBS	Ntom01g032960	TIR-NBS-LRR
Ntab21g014910	NBS	Nsyl05g004420	NBS	Ntom06g022520	TIR-NBS-LRR
Ntab09g014150	NBS	Nsyl05g004610	NBS	Ntom02g029240	TIR-NBS-LRR
Ntab09g014180	NBS	Nsyl05g004340	NBS	Ntom06g000200	TIR-NBS-LRR
Ntab21g015000	NBS	Nsyl05g004620	NBS	Ntom03g007050	TIR-NBS-LRR
Ntab08g030670	NBS	Nsyl05g004650	NBS	Ntom11g010230	TIR-NBS-LRR
Ntab08g030690	NBS	Nsyl05g004450	NBS	Ntom01g007690	TIR-NBS-LRR
Ntab08g030640	NBS	Nsyl05g004470	NBS	Ntom01g006290	TIR-NBS-LRR
Ntab08g030630	NBS	Nsyl10g017440	NBS	Ntom01g006480	TIR-NBS-LRR
Ntab21g015010	NBS	Nsyl04g006360	NBS	Ntom11g010270	TIR-NBS-LRR
Ntab08g030720	NBS	Nsyl03g016390	NBS	Ntom03g002320	TIR-NBS-LRR
Ntab08g030620	NBS	Nsyl06g005030	NBS	Ntom09g001400	TIR-NBS-LRR
Ntab21g014990	NBS	Nsyl01g002530	NBS	Ntom09g001460	TIR-NBS-LRR
Ntab21g014980	NBS	Nsyl01g001040	NBS	Ntom09g001390	TIR-NBS-LRR
Ntab08g030610	NBS	Nsyl01g001110	NBS	Ntom09g004780	TIR-NBS-LRR
Ntab19g009870	NBS	Nsyl01g001080	NBS	Ntom09g001420	TIR-NBS-LRR
Ntab21g014950	NBS	Nsyl01g001060	NBS	Ntom09g001370	TIR-NBS-LRR
Ntab08g030600	NBS	Nsyl10g024170	NBS	Ntom01g006460	TIR-NBS-LRR
Ntab08g030740	NBS	Nsyl10g024180	NBS
Ntab21g015020	NBS	Nsyl10g024150	NBS
Ntab16g016860	NBS	Nsyl10g024190	NBS
Ntab12g016950	NBS	Nsyl10g024160	NBS
Ntab24g000330	NBS	Nsyl01g000540	NBS
Ntab05g007120	NBS	Nsyl01g000550	NBS
Ntab19g030390	NBS	Nsyl01g000580	NBS
Ntab07g012870	NBS	Nsyl01g000500	NBS
Ntab07g012940	NBS	Nsyl01g000480	NBS
Ntab12g019030	NBS	Nsyl01g000590	NBS
Ntab12g019060	NBS	Nsyl01g000470	NBS
Ntab16g018850	NBS	Nsyl06g032890	NBS
Ntab12g019080	NBS	Nsyl06g033020	NBS
Ntab18g005000	NBS	Nsyl06g032980	NBS
Ntab22g021260	NBS	Nsyl06g033000	NBS
Ntab18g005080	NBS	Nsyl06g032910	NBS
Ntab10g000270	NBS	Nsyl06g032920	NBS
Ntab09g004580	NBS	Nsyl06g032990	NBS
Ntab18g005010	NBS	Nsyl06g033010	NBS
Ntab18g005150	NBS	Nsyl06g033030	NBS
Ntab11g025150	NBS	Nsyl06g032880	NBS
Ntab13g001350	NBS	Nsyl06g033040	NBS
Ntab11g024990	NBS	Nsyl06g032870	NBS
Ntab13g001360	NBS	Nsyl09g003220	TIR-NBS
Ntab11g024970	NBS	Nsyl01g017770	TIR-NBS
Ntab11g025050	NBS	Nsyl06g025600	TIR-NBS
Ntab11g024820	NBS	Nsyl01g017820	TIR-NBS
Ntab11g024960	NBS	Nsyl11g011000	TIR-NBS
Ntab11g024810	NBS	Nsyl05g026390	TIR-NBS-LRR
Ntab12g019700	NBS	Nsyl05g026430	TIR-NBS-LRR
Ntab16g019520	NBS	Nsyl05g026170	TIR-NBS-LRR
Ntab16g022940	NBS	Nsyl05g026180	TIR-NBS-LRR
Ntab16g018330	NBS	Nsyl05g026040	TIR-NBS-LRR
Ntab20g001370	NBS	Nsyl05g026480	TIR-NBS-LRR
Ntab16g019490	NBS	Nsyl05g025960	TIR-NBS-LRR
Ntab16g016910	NBS	Nsyl05g025940	TIR-NBS-LRR
Ntab12g017660	NBS	Nsyl05g025990	TIR-NBS-LRR
Ntab24g002460	NBS	Nsyl05g025950	TIR-NBS-LRR
Ntab24g005320	NBS	Nsyl05g026050	TIR-NBS-LRR
Ntab24g002240	NBS	Nsyl12g003990	TIR-NBS-LRR
Ntab20g021570	NBS	Nsyl05g026470	TIR-NBS-LRR
Ntab03g025440	NBS	Nsyl05g026460	TIR-NBS-LRR
Ntab24g005110	NBS	Nsyl05g026160	TIR-NBS-LRR
Ntab15g020460	NBS	Nsyl05g026020	TIR-NBS-LRR
Ntab20g004450	NBS	Nsyl06g000740	TIR-NBS-LRR
Ntab13g006030	NBS	Nsyl05g000140	TIR-NBS-LRR
Ntab11g019540	NBS	Nsyl06g000150	TIR-NBS-LRR
Ntab05g004100	NBS	Nsyl02g023750	TIR-NBS-LRR
Ntab05g004110	NBS	Nsyl01g017630	TIR-NBS-LRR
Ntab05g004120	NBS	Nsyl01g017750	TIR-NBS-LRR
Ntab15g004230	NBS	Nsyl11g011140	TIR-NBS-LRR
Ntab05g004130	NBS	Nsyl01g017810	TIR-NBS-LRR
Ntab20g003280	NBS	Nsyl05g026140	TIR-NBS-LRR
Ntab04g026170	NBS	Nsyl10g019340	TIR-NBS-LRR
Ntab06g002930	NBS	Nsyl10g019360	TIR-NBS-LRR
Ntab04g026190	NBS	Nsyl03g002070	TIR-NBS-LRR
Ntab06g002940	NBS	Nsyl01g001970	TIR-NBS-LRR
Ntab17g025450	NBS	Nsyl01g001930	TIR-NBS-LRR
Ntab03g023990	NBS	Nsyl01g001850	TIR-NBS-LRR
Ntab16g017430	NBS	Nsyl01g001960	TIR-NBS-LRR
Ntab11g007650	NBS	Nsyl01g001890	TIR-NBS-LRR
Ntab24g004300	NBS	Nsyl01g001950	TIR-NBS-LRR
Ntab20g003760	NBS	Nsyl01g002240	TIR-NBS-LRR
Ntab20g003800	NBS	Nsyl01g001910	TIR-NBS-LRR
Ntab24g004290	NBS	Nsyl01g001900	TIR-NBS-LRR
Ntab15g021580	NBS
Ntab15g021560	NBS
Ntab04g022310	NBS
Ntab20g023110	NBS
Ntab20g023100	NBS
Ntab16g016940	NBS
Ntab16g016960	NBS
Ntab09g001700	NBS
Ntab06g009490	NBS
Ntab18g022810	NBS
Ntab09g020620	NBS
Ntab07g001430	NBS
Ntab07g001410	NBS
Ntab14g000570	NBS
Ntab14g000590	NBS
Ntab07g001390	NBS
Ntab14g000770	NBS
Ntab07g002020	NBS
Ntab14g000800	NBS
Ntab14g000620	NBS
Ntab07g001360	NBS
Ntab07g001370	NBS
Ntab24g001930	NBS
Ntab20g001560	NBS
Ntab24g001950	NBS
Ntab24g001970	NBS
Ntab24g001940	NBS
Ntab20g001550	NBS
Ntab24g001960	NBS
Ntab07g000700	NBS
Ntab07g000810	NBS
Ntab14g000450	NBS
Ntab14g000440	NBS
Ntab14g000430	NBS
Ntab07g000760	NBS
Ntab07g000720	NBS
Ntab07g000770	NBS
Ntab07g000800	NBS
Ntab07g000690	NBS
Ntab08g000290	NBS
Ntab22g007720	NBS
Ntab08g000360	NBS
Ntab08g000300	NBS
Ntab22g007710	NBS
Ntab00g004360	NBS
Ntab08g000370	NBS
Ntab08g000260	NBS
Ntab00g004370	NBS
Ntab08g000250	NBS
Ntab08g000270	NBS
Ntab08g000380	NBS
Ntab08g000280	NBS
Ntab22g007730	NBS
Ntab08g000240	NBS
Ntab22g007860	NBS
Ntab14g003820	NBS
Ntab07g004200	NBS
Ntab14g003830	NBS
Ntab07g004190	NBS
Ntab14g017020	NBS
Ntab14g016950	NBS
Ntab14g016970	NBS
Ntab14g017000	NBS
Ntab02g015520	NBS
Ntab14g004610	NBS
Ntab23g001070	NBS
Ntab16g023300	NBS
Ntab14g003210	NBS
Ntab15g006200	NBS
Ntab09g004950	NBS
Ntab16g018320	NBS
Ntab00g000270	NBS
Ntab17g001080	NBS
Ntab17g001830	NBS
Ntab11g022100	NBS
Ntab11g021800	NBS
Ntab11g021780	NBS
Ntab13g004260	NBS
Ntab11g021810	NBS
Ntab13g004020	NBS
Ntab13g004090	NBS
Ntab13g004040	NBS
Ntab11g021960	NBS
Ntab11g022010	NBS
Ntab13g004100	NBS
Ntab11g021990	NBS
Ntab11g022090	NBS
Ntab13g004030	NBS
Ntab22g033190	NBS
Ntab22g033200	NBS
Ntab11g021980	NBS
Ntab13g004110	NBS
Ntab17g001100	NBS
Ntab18g002820	NBS
Ntab17g001050	NBS
Ntab20g007560	NBS
Ntab17g001700	NBS
Ntab00g003660	NBS
Ntab17g001060	NBS
Ntab17g001900	NBS
Ntab03g001400	NBS
Ntab11g001500	NBS
Ntab15g020940	NBS
Ntab04g022780	NBS
Ntab16g024140	NBS
Ntab12g019070	NBS
Ntab17g012160	NBS
Ntab03g013580	NBS
Ntab03g009940	NBS
Ntab17g009040	NBS
Ntab12g003740	NBS
Ntab16g001960	NBS
Ntab15g010920	NBS
Ntab05g010680	NBS
Ntab21g011600	NBS
Ntab08g026760	NBS
Ntab24g013670	NBS
Ntab05g020860	NBS
Ntab05g001560	NBS
Ntab05g001580	NBS
Ntab05g001550	NBS
Ntab05g001530	NBS
Ntab15g001520	NBS
Ntab15g001530	NBS
Ntab05g001610	NBS
Ntab15g001540	NBS
Ntab05g002420	NBS
Ntab05g001520	NBS
Ntab24g004220	NBS
Ntab19g032740	NBS
Ntab07g017990	NBS
Ntab01g022270	NBS
Ntab21g015930	NBS
Ntab22g033240	NBS
Ntab08g007500	NBS
Ntab08g007540	NBS
Ntab14g004580	NBS
Ntab11g001270	NBS
Ntab15g019860	NBS
Ntab22g017340	NBS
Ntab20g003340	NBS
Ntab09g003080	NBS
Ntab02g018690	NBS
Ntab19g012290	NBS
Ntab01g013990	NBS
Ntab24g008640	NBS
Ntab20g008750	NBS
Ntab09g018440	NBS
Ntab13g019260	NBS
Ntab11g004230	NBS
Ntab01g002250	NBS
Ntab02g010860	NBS
Ntab10g012270	NBS
Ntab03g001380	NBS
Ntab13g004120	NBS
Ntab09g013220	NBS
Ntab21g006110	NBS
Ntab06g015870	NBS
Ntab01g001560	NBS
Ntab14g006850	NBS
Ntab07g007270	NBS
Ntab20g018290	NBS
Ntab18g014300	NBS
Ntab04g015910	NBS
Ntab06g015920	NBS
Ntab20g003790	NBS
Ntab08g030510	NBS
Ntab03g000730	NBS
Ntab24g004270	NBS
Ntab21g015270	NBS
Ntab22g022790	NBS
Ntab18g003080	NBS
Ntab04g010430	NBS
Ntab06g022380	NBS
Ntab24g016990	NBS
Ntab05g017180	NBS
Ntab02g001860	NBS
Ntab10g002690	NBS
Ntab09g016720	NBS
Ntab18g018050	NBS
Ntab08g016480	NBS
Ntab22g013660	NBS
Ntab24g000150	NBS
Ntab13g021420	NBS
Ntab17g021800	NBS
Ntab16g017550	NBS
Ntab22g033270	TIR-NBS
Ntab05g003730	TIR-NBS
Ntab07g016590	TIR-NBS
Ntab08g007280	TIR-NBS
Ntab15g003900	TIR-NBS
Ntab11g001140	TIR-NBS
Ntab15g019800	TIR-NBS
Ntab07g016540	TIR-NBS
Ntab18g010200	TIR-NBS
Ntab11g001710	TIR-NBS-LRR
Ntab20g005750	TIR-NBS-LRR
Ntab24g005940	TIR-NBS-LRR
Ntab20g005740	TIR-NBS-LRR
Ntab24g005950	TIR-NBS-LRR
Ntab09g009690	TIR-NBS-LRR
Ntab19g025930	TIR-NBS-LRR
Ntab07g016530	TIR-NBS-LRR
Ntab07g016420	TIR-NBS-LRR
Ntab19g027280	TIR-NBS-LRR
Ntab07g016410	TIR-NBS-LRR
Ntab19g027130	TIR-NBS-LRR
Ntab18g010330	TIR-NBS-LRR
Ntab09g009740	TIR-NBS-LRR
Ntab19g027120	TIR-NBS-LRR
Ntab07g016580	TIR-NBS-LRR
Ntab21g015920	TIR-NBS-LRR
Ntab08g031460	TIR-NBS-LRR
Ntab21g015910	TIR-NBS-LRR
Ntab19g002520	TIR-NBS-LRR
Ntab22g007330	TIR-NBS-LRR
Ntab17g011360	TIR-NBS-LRR
Ntab03g012720	TIR-NBS-LRR
Ntab15g019810	TIR-NBS-LRR
Ntab06g001860	TIR-NBS-LRR
Ntab04g027370	TIR-NBS-LRR
Ntab14g004570	TIR-NBS-LRR
Ntab14g001370	TIR-NBS-LRR
Ntab07g001530	TIR-NBS-LRR
Ntab14g001340	TIR-NBS-LRR
Ntab14g001440	TIR-NBS-LRR
Ntab14g001350	TIR-NBS-LRR
Ntab00g004410	TIR-NBS-LRR
Ntab07g001840	TIR-NBS-LRR
Ntab04g022790	TIR-NBS-LRR
Ntab08g030950	TIR-NBS-LRR
Ntab08g030980	TIR-NBS-LRR
Ntab11g001720	TIR-NBS-LRR
Ntab11g026120	TIR-NBS-LRR
Ntab11g001700	TIR-NBS-LRR
Ntab13g021510	TIR-NBS-LRR
Ntab13g021630	TIR-NBS-LRR
Ntab11g001540	TIR-NBS-LRR
Ntab13g021520	TIR-NBS-LRR
Ntab13g021950	TIR-NBS-LRR
Ntab13g021470	TIR-NBS-LRR
Ntab13g021500	TIR-NBS-LRR
Ntab13g021430	TIR-NBS-LRR
Ntab11g001730	TIR-NBS-LRR
Ntab13g021400	TIR-NBS-LRR
Ntab13g021390	TIR-NBS-LRR
Ntab11g001230	TIR-NBS-LRR
Ntab11g001650	TIR-NBS-LRR
Ntab11g001120	TIR-NBS-LRR
Ntab13g021900	TIR-NBS-LRR
Ntab11g001220	TIR-NBS-LRR
Ntab13g021960	TIR-NBS-LRR
Ntab13g021860	TIR-NBS-LRR
Ntab13g021640	TIR-NBS-LRR
Ntab11g001240	TIR-NBS-LRR
Ntab11g001630	TIR-NBS-LRR
Ntab13g021940	TIR-NBS-LRR
Ntab13g021650	TIR-NBS-LRR
Ntab11g001210	TIR-NBS-LRR

## Sheet: Table S2
Table S2. Function annotation of up-regulated NBS-LRR genes under black shank
Gene Id	Function Annotation
Ntab16g016830	Late blight resistance protein r1-a
Ntab01g002250	Tir-nbs resistance protein
Ntab09g010150	Late blight resistance protein homolog R1B-16
Ntab20g001930	PRF
Ntab16g019470	Late blight resistance protein homolog R1A-10
Ntab15g021580	late blight resistance protein R1-A-like
Ntab12g016900	Late blight resistance protein r1-a
Ntab22g035450	Disease resistance N'-like protein
Ntab20g023100	late blight resistance protein R1-A-like
Ntab01g000510	Disease resistance protein
Ntab20g001400	PRF
Ntab17g025120	Nbs-lrr resistance protein
Ntab12g019660	Late blight resistance protein homolog R1A-10
Ntab16g016960	late blight resistance protein R1-A-like isoform X2
Ntab03g024370	Nbs-lrr resistance protein
Ntab19g033150	Cellulose synthase
Ntab09g005040	Late blight resistance protein homolog R1A-10
Ntab18g005080	Disease resistance protein BS2
Ntab22g021260	Cellulose synthase
Ntab23g024350	Disease resistance protein
Ntab08g000260	NBS-coding resistance gene analog
Ntab07g001370	late blight resistance protein R1-A-like isoform X3
Ntab11g025050	Late blight resistance protein homolog R1B-17
Ntab09g014170	Resistance protein PSH-RGH6
Ntab10g012270	Tir-nbs resistance protein
Ntab24g002460	PRF
Ntab16g022960	Disease resistance protein
Ntab22g035570	Disease resistance N'-like protein
Ntab12g016960	Late blight resistance protein r1-a
Ntab09g013220	ABC-type xenobiotic transporter
Ntab17g003440	NRC1
Ntab02g010860	Tir-nbs resistance protein
Ntab06g015920	ABC-type xenobiotic transporter
Ntab08g030100	NBS-LRR protein
Ntab13g019260	Disease resistance protein rps2
Ntab18g015960	Resistance protein PSH-RGH6
Ntab17g003430	NRC1
Ntab09g009690	disease resistance protein RML1A-like isoform X1
Ntab14g000450	late blight resistance protein R1-A-like isoform X2

## Sheet: Table S3
Table S3. Function annotation of up-regulated NBS-LRR genes of Hd under bacterial wilt
Gene Id	Function Annotation
Ntab15g002850	Disease resistance protein
Ntab08g016480	cell division cycle protein 48 homolog
Ntab00g003660	Late blight resistance protein Rpi-blb2
Ntab11g001220	ADP-ribosyl cyclase/cyclic ADP-ribose hydrolase
Ntab05g004120	Late blight resistance homolog R1A-4
Ntab11g001240	ADP-ribosyl cyclase/cyclic ADP-ribose hydrolase
Ntab19g012700	Disease resistance RPP13-like protein 1
Ntab03g001280	NBS-LRR resistance protein
Ntab11g024970	Late blight resistance protein homolog R1B-17
Ntab11g021800	NBS-LRR resistance protein
Ntab11g001270	TMV resistance protein N-like isoform X2
Ntab17g001720	NBS-LRR resistance protein
Ntab17g001660	NBS-LRR resistance protein
Ntab12g019640	Late blight resistance protein homolog R1A-10
Ntab09g009740	ADP-ribosyl cyclase/cyclic ADP-ribose hydrolase
Ntab04g022780	TMV resistance protein N-like isoform X1
Ntab10g002690	cell division cycle protein 48 homolog
Ntab19g002390	Disease resistance protein
Ntab11g001710	ADP-ribosyl cyclase/cyclic ADP-ribose hydrolase
Ntab08g030610	Disease resistance protein BS2
Ntab22g022790	cell division control protein 48 homolog C-like isoform X2
Ntab18g005280	Disease resistance N'-like protein
Ntab06g015920	ABC-type xenobiotic transporter
Ntab09g019630	Disease susceptibility protein lov1
Ntab24g001950	late blight resistance protein R1-A-like
Ntab19g012290	cell division control protein 48 homolog C-like
Ntab05g004130	DH200=94 genomic scaffold
Ntab09g020620	Late blight resistance homolog R1A-4
Ntab19g027280	TMV resistance protein N-like
Ntab12g005570	disease resistance protein RPP13-like
Ntab24g016990	cell division cycle protein 48 homolog
Ntab23g004190	disease resistance protein RPP13-like
Ntab17g012160	NRG1
Ntab00g003900	Non-specific serine/threonine protein kinase
Ntab13g001360	Late blight resistance protein homolog R1B-17
Ntab14g017010	NRC2a
Ntab23g024380	Disease resistance protein
Ntab03g001260	Late blight resistance protein Rpi-blb2
Ntab04g015910	ABC-type xenobiotic transporter
Ntab16g001960	Nbs-lrr resistance protein
Ntab15g002800	Disease resistance protein
Ntab00g004410	disease resistance protein TAO1-like
Ntab15g019800	TMV resistance protein N-like isoform X1
Ntab17g030710	Spastin
Ntab15g019810	ADP-ribosyl cyclase/cyclic ADP-ribose hydrolase
Ntab21g014980	Disease resistance protein BS2
Ntab21g011600	disease resistance protein RPS2-like
Ntab03g001370	Late blight resistance protein Rpi-blb2
Ntab02g015520	disease susceptibility protein LOV1-like
Ntab22g013660	cell division cycle protein 48 homolog
Ntab14g004580	disease resistance protein TAO1-like isoform X1
Ntab12g017280	late blight resistance protein R1-A-like
Ntab19g012540	Leucine-rich repeat containing protein
Ntab12g003740	Nbs-lrr resistance protein
Ntab07g017990	TMV resistance protein N-like
Ntab15g001530	Disease resistance protein
Ntab08g030600	Disease resistance protein
Ntab05g017180	cell division cycle protein 48 homolog
Ntab15g020460	NBS-coding resistance gene protein
Ntab20g008750	protein SMG9-like isoform X1
Ntab18g002820	NBS-LRR resistance protein
Ntab13g004270	NBS-LRR resistance protein
Ntab03g013580	NRG1
Ntab22g035760	N' tobamovirus resistance protein
Ntab13g021960	ADP-ribosyl cyclase/cyclic ADP-ribose hydrolase
Ntab15g020450	late blight resistance protein R1-A-like
Ntab18g005000	Late blight resistance protein Rpi-amr3
Ntab05g010680	Disease resistance protein
Ntab19g032730	disease resistance protein RPM1-like
Ntab19g025930	TMV resistance protein N-like isoform X2
Ntab23g001080	Disease resistance protein RGA3
Ntab08g030530	Disease resistance protein Gpa2
Ntab07g000930	Tospovirus resistance protein B
Ntab14g001350	TMV resistance protein N-like
Ntab16g017410	Late blight resistance protein homolog R1B-16
Ntab05g003590	Disease resistance protein
Ntab09g012080	Late blight resistance protein homolog R1A-10
Ntab11g024990	Late blight resistance protein homolog R1B-17
Ntab16g019810	disease resistance protein RPP13-like
Ntab24g000150	Uridine/cytidine kinase
Ntab07g016590	TMV resistance protein N-like
Ntab07g001840	TMV resistance protein N-like
Ntab12g017160	Late blight resistance protein homolog R1A-10
Ntab15g002860	Disease resistance protein
Ntab16g019710	disease resistance protein RPP13-like
Ntab24g015440	disease resistance protein RGA2-like
Ntab08g026760	disease resistance protein RPS2-like
Ntab04g022790	ADP-ribosyl cyclase/cyclic ADP-ribose hydrolase
Ntab03g018900	disease resistance RPP13-like protein 4
Ntab23g001070	Leucine-rich repeat containing protein
Ntab21g012270	Resistance protein PSH-RGH6
Ntab14g001440	disease resistance protein TAO1-like isoform X1
Ntab20g018290	ABC-type xenobiotic transporter
Ntab08g030100	NBS-LRR protein
Ntab20g021590	late blight resistance protein R1-A-like isoform X1
Ntab07g000780	Late blight resistance protein homolog R1A-10
Ntab14g001340	TMV resistance protein N-like isoform X1
Ntab22g035460	Disease resistance N'-like protein
Ntab03g001390	Late blight resistance protein Rpi-blb2
Ntab08g025010	disease resistance protein RPM1-like
Ntab08g027470	Resistance protein PSH-RGH6
Ntab07g004740	NBS-LRR resistance protein RGH1
Ntab16g023290	Disease resistance protein RGA3
Ntab22g033270	ADP-ribosyl cyclase/cyclic ADP-ribose hydrolase
Ntab03g000720	Late blight resistance protein Rpi-blb2
Ntab22g007330	ADP-ribosyl cyclase/cyclic ADP-ribose hydrolase
Ntab19g027120	TMV resistance protein N-like isoform X1
Ntab13g021640	ADP-ribosyl cyclase/cyclic ADP-ribose hydrolase
Ntab12g017250	NLR-required for cell death 4
Ntab22g033240	ADP-ribosyl cyclase/cyclic ADP-ribose hydrolase
Ntab14g001370	TMV resistance protein N-like isoform X1
Ntab08g030950	ADP-ribosyl cyclase/cyclic ADP-ribose hydrolase
Ntab07g000750	Late blight resistance protein homolog R1A-10
Ntab13g021650	TMV resistance protein N-like isoform X1
Ntab11g001650	TMV resistance protein N-like isoform X1
Ntab03g000780	Late blight resistance protein Rpi-blb2
Ntab08g029460	Disease resistance protein RGH3
Ntab15g019710	Disease resistance protein
Ntab11g021990	Late blight resistance protein Rpi-blb2
Ntab09g010150	Late blight resistance protein homolog R1B-16
Ntab08g007280	TMV resistance protein N-like
Ntab23g004180	disease resistance protein RPP13-like isoform X1
Ntab20g021890	late blight resistance protein R1-A-like
Ntab11g019540	NBS resistance protein RGA41
Ntab19g002520	ADP-ribosyl cyclase/cyclic ADP-ribose hydrolase
Ntab13g021900	ADP-ribosyl cyclase/cyclic ADP-ribose hydrolase
Ntab20g020980	Disease resistance protein
Ntab07g000720	late blight resistance protein R1-A-like isoform X2
Ntab22g033190	Late blight resistance protein Rpi-blb2
Ntab03g001320	Late blight resistance protein Rpi-blb2
Ntab04g010430	cell division cycle protein 48 homolog
Ntab11g001540	ADP-ribosyl cyclase/cyclic ADP-ribose hydrolase
Ntab03g028090	disease resistance protein RPP13-like
Ntab05g002750	Disease resistance protein
Ntab08g007540	ADP-ribosyl cyclase/cyclic ADP-ribose hydrolase

## Sheet: Table S4
Table S4. Function annotation of up-regulated NBS-LRR genes of Yy97 under bacterial wilt
Gene Id	Function Annotation
Ntab12g019640	Late blight resistance protein homolog R1A-10
Ntab14g004580	disease resistance protein TAO1-like isoform X1
Ntab20g018290	ABC-type xenobiotic transporter
Ntab09g014140	Resistance protein PSH-RGH6
Ntab04g022790	ADP-ribosyl cyclase/cyclic ADP-ribose hydrolase
Ntab15g002850	Disease resistance protein
Ntab03g025440	Late blight resistance protein R1-A
Ntab22g021930	Leucine-rich repeat containing protein
Ntab14g001340	TMV resistance protein N-like isoform X1
Ntab04g015910	ABC-type xenobiotic transporter
Ntab16g023300	Leucine-rich repeat containing protein
Ntab07g007270	ABC-type xenobiotic transporter
Ntab03g000720	Late blight resistance protein Rpi-blb2
Ntab07g000780	Late blight resistance protein homolog R1A-10
Ntab07g000750	Late blight resistance protein homolog R1A-10
Ntab11g021990	Late blight resistance protein Rpi-blb2
Ntab24g001950	late blight resistance protein R1-A-like
Ntab15g019800	TMV resistance protein N-like isoform X1
Ntab11g001220	ADP-ribosyl cyclase/cyclic ADP-ribose hydrolase
Ntab09g013220	ABC-type xenobiotic transporter
Ntab18g002820	NBS-LRR resistance protein
Ntab05g004120	Late blight resistance homolog R1A-4
Ntab12g017250	NLR-required for cell death 4
Ntab23g001070	Leucine-rich repeat containing protein
Ntab22g033240	ADP-ribosyl cyclase/cyclic ADP-ribose hydrolase
Ntab07g004740	NBS-LRR resistance protein RGH1
Ntab13g021630	TMV resistance protein N-like isoform X1
Ntab22g007860	Tospovirus resistance protein A
Ntab06g015920	ABC-type xenobiotic transporter
Ntab11g001650	TMV resistance protein N-like isoform X1
Ntab21g012270	Resistance protein PSH-RGH6
Ntab08g030950	ADP-ribosyl cyclase/cyclic ADP-ribose hydrolase
Ntab07g001430	Tospovirus resistance protein B
Ntab12g019680	Late blight resistance protein homolog R1A-10
Ntab19g002520	ADP-ribosyl cyclase/cyclic ADP-ribose hydrolase
Ntab11g001630	ADP-ribosyl cyclase/cyclic ADP-ribose hydrolase
Ntab20g001360	late blight resistance protein R1-A-like
Ntab19g012700	Disease resistance RPP13-like protein 1
Ntab14g001370	TMV resistance protein N-like isoform X1
Ntab15g019710	Disease resistance protein
Ntab20g020980	Disease resistance protein
Ntab11g019540	NBS resistance protein RGA41
Ntab11g001540	ADP-ribosyl cyclase/cyclic ADP-ribose hydrolase
Ntab21g015920	ADP-ribosyl cyclase/cyclic ADP-ribose hydrolase
Ntab08g029460	Disease resistance protein RGH3
Ntab22g033270	ADP-ribosyl cyclase/cyclic ADP-ribose hydrolase
Ntab22g035460	Disease resistance N'-like protein
Ntab13g021470	ADP-ribosyl cyclase/cyclic ADP-ribose hydrolase
Ntab13g021900	ADP-ribosyl cyclase/cyclic ADP-ribose hydrolase
Ntab05g004110	NBS resistance protein RGA40
Ntab23g004180	disease resistance protein RPP13-like isoform X1
Ntab03g001390	Late blight resistance protein Rpi-blb2
Ntab22g033190	Late blight resistance protein Rpi-blb2
Ntab03g001370	Late blight resistance protein Rpi-blb2
